# Supplementary material for: Psychometric Properties of the Work Ability Index in Health Centre Workers in Spain
Source: Int J Environ Res Public Health. 2021 Dec 9;18(24):12988. doi: 10.3390/ijerph182412988 (PMC8700918; doi:10.3390/ijerph182412988)
Supplement: Supplementary file 1 [file ijerph-18-12988-s001.zip]

Archive with 1 entries (1 files):
- ijerph-1475648-supplementary.pdf
